# Supplementary material for: A feature of maternal sleep apnea during gestation causes autism-relevant neuronal and behavioral phenotypes in offspring
Source: PLoS Biol. 2022 Feb 3;20(2):e3001502. doi: 10.1371/journal.pbio.3001502 (PMC8812875; doi:10.1371/journal.pbio.3001502)
Supplement: S1 Raw Data — (XLSX) [file pbio.3001502.s010.xlsx]

## Sheet: Main Figures 1-9
	Raw Data For Main Fgures 1-9
	Figure 1B
		GNX													GIH
	Male	137	89	101	160	189	184	159	132	85	110	159		Male	233	213	278	253	200	173	188	240	161	115	141
	Female	171	185	219	167	109	167	105	160	161				Female	244	179	231	261	192	267	173	247	246	176	133	165	197
	Figure 1D
		GNX													GIH
	HM	43	57	67	57	86	145	151	128	81	107	141		HM	205	188	108	179	149	103	111	82	98	9	101
	MS	52	3	15	21	56	17	4	0	2	2	12		MS	8	13	59	9	16	28	28	106	40	9	3
	FS	34	4	3	50	24	1	1	0	0	1	3		FS	17	9	88	42	14	34	32	18	16	2	33
	ST	4	5	5	16	11	2	0	0	0	0	1		ST	2	0	16	8	2	2	13	6	3	3	2
	CV	1	18	1	13	7	0	0	0	0	0	1		CV	1	1	7	11	5	1	1	11	2	0	0
	UP	1	0	0	0	0	1	0	0	2	0	0		UP	0	1	0	2	3	0	1	2	2	6	1
	DN	2	2	10	3	5	18	3	4	0	0	1		DN	0	1	0	2	11	5	2	15	0	0	1
	Figure 1E
		GNX											GIH
	HM	117	126	101	120	94	142	96	158	142		HM	220	148	195	208	100	231	112	97	171	130	119	134	96
	MS	34	19	64	8	2	13	5	0	1		MS	1	7	10	9	23	8	3	28	32	11	13	21	30
	FS	4	15	13	6	9	7	2	0	0		FS	7	18	23	31	54	15	35	70	37	23	1	0	34
	ST	6	3	10	20	3	1	1	0	3		ST	6	2	1	9	5	3	1	19	2	2	0	5	18
	CV	1	5	14	8	0	0	1	0	1		CV	6	4	0	4	3	1	2	7	2	3	0	2	6
	UP	0	1	0	0	1	0	0	0	0		UP	2	0	0	0	2	0	2	5	1	0	0	0	6
	DN	9	16	17	5	0	4	0	2	14		DN	2	0	2	0	5	9	18	21	1	7	0	3	7
	Figure 1G
		GNX													GIH
	Male	197	336	165	68	37	97	137	215	209	137	9		Male	249	292	311	399	265	274	176	185	494	308	266
	Female	243	162	197	179	162	136	65	55	211	64	188		Female	279	352	171	329	126	252	203	166	493	482	350	404
	Figure 1I
		GNX													GIH
	HM	9	145	39	16	4	31	67	117	82	41	7		HM	128	189	192	128	76	55	11	13	105	29	143
	ST	86	124	88	39	27	35	34	20	47	23	2		ST	20	21	49	69	112	151	101	88	64	181	29
	MX	100	61	38	12	6	31	36	78	79	73	0		MX	98	74	63	201	77	68	64	84	325	98	92
	OT	2	6	0	1	0	0	0	0	1	0	0		OT	3	8	7	1	0	0	0	0	0	0	0
	Figure 1J
		GNX													GIH
	HM	172	79	13	45	121	13	5	4	197	17	90		HM	8	48	84	125	106	210	80	35	26	323	117	60
	ST	31	34	152	106	19	59	46	37	3	26	24		ST	94	75	58	109	14	23	89	95	103	20	93	83
	MX	40	49	32	28	22	64	14	14	11	21	74		MX	168	216	25	93	6	19	34	36	364	139	140	261
	OT	0	0	0	0	0	0	0	0	0	0	0		OT	9	13	4	2	0	0	0	0	0	0	0	0
	Figure 2C
		GNX																											GIH
	Male	63.3333	58.8235	46.1538	55.5556	87.5	64	73.3333	63.6364	50	70	76	62.5	62.5	85	76.1905	57.8947	61.1111	73.0769	71.875	67.8571	82.3529	82.6087	68	66.6667	76.9231		Male	76.9231		35.7143	46.1538	36.8421	54.5455	50	65	59.2593	69.697	67.6471	60.6061	63.1579	58.6207	59.0909	81.8182
	Female	72	65.7143	59.375	45	66.6667	51.6129	70.5882	45.4545	75	56.5217	73.0769	64.2857	81.25	67.7	62.963	80	85.7143	63.6364									Female	48.2759	62.8571	48	71.4286	61.9048	46.1538	68.75	56.25	50	80	74.0741	70	60	65.3846
	Figure 2E
		Male GNX													Male GIH														Female GNX										Female GIH
	A	17.4367	17.63	17.0033	14.5167	20.6933	13.76	11.9467	11.22	27.06	26.69	9.93		A	8.75	24.7267	13.31	25.5033	21.4033	21.54	34.4667	32.5333	17.0933	8.36333	9.48667	13.8667		A	14.82	18.3933	24.26	23.4667	21.1467	18.56	23.6433	14.7367		A	12.6833	28.86	18.29	18.99	23.4567	42.39	24.07	9.55667	11.49	3.46
	B	14.3433	13.7767	18.3633	11.2867	18.5067	14.9233	19.05	12.5533	17.8967	26.44	14.3867		B	13.92	20.3767	9.03	24.1267	16.1167	22.53	30.4433	21.55	10.8633	10.8333	12.0867	9.67667		B	5.00667	23.6133	15.2567	19.1267	19.62	25.9667	16.3267	15.6133		B	14.8567	18.0033	20.9	25.7067	7.11	32.61	28.6833	15.6867	2.64667	3.68
	Figure 2F
		GNX													GIH
	Male	71.5	86.66	69.07	59.64	64.46	66.55	43.89	80.48	76.04	72.1	61.38		Male	43.3	59.06	59.64	58.44	53.48	56.49	62.88	46.12	49.89	58.31	49.45	50.69
	Female	79.85	87.71	74.75	71.61	78.84	83.77	75.22	67.5					Female	57.04	67.99	80.9	67.1	73.82	78.7	71.75	50.4	75.6	61.4
	Figure 2H
		GNX												GIH
	Empty cylinder	6.95333	20.4367	6.74333	21.78	19.9267	12.6133	16.23	19.0833	12.2667	8.57		Empty cylinder	39.5267	24.8433	38.8667	35.67	19.92	9.46667	29.3	14.1667	22.1067	16.1733
	Stimulus	84.8267	136.123	115.93	96.6	97.2167	94.38	80.9667	87.27	68.31	100.237		Stimulus	37.53	57.75	45.0467	82.8033	77.0233	67.31	35.2267	50.6367	92.35	75.9967
	Figure 2I
		GNX														GIH
	Empty cylinder	49.8933	0	40.0633	29.3867	31.8	16.47	9.20333	21.28	6.31667	6.53	17.57	36.3767		Empty cylinder	13.6133	0	37.6467	20.14	8	45.46	13.1167	32.3833	18.6733	32.1533	46.0933	20.5
	Stimulus	96.8033	36.6433	16.0433	53.0833	39.5333	47.1333	57.92	46.8533	88.25	84.9467	68.29	98.93		Stimulus	0	86.36	93.9267	57.25	73.31	49.3767	70.4033	27.0933	95.1167	96.22	60.1133	79.31
	Figure 2J
		GNX														GIH
	Male	77.8733	115.687	109.187	74.82	77.29	81.7667	64.7367	68.1867	56.0433	91.6667				Male	-1.99667	32.9067	6.18	47.1333	57.1033	57.8433	5.92667	36.47	70.2433	59.8233
	Female	46.91	36.6433	-24.02	23.6967	7.73333	30.6633	48.7167	25.5733	81.9333	78.4167	50.72	62.5533		Female	-13.6133	86.36	56.28	37.11	65.31	3.91667	57.2867	-5.29	76.4433	64.0667	14.02	58.81
	Figure 2L
		GNX												GIH
	S1	7.75667	46.3	43.7333	40.5333	53.4667	11.8533	32.7733	39.0667	29.44	68.8		S1	21.5233	58.4333	48.6333	28.31	76.8667	35.0667	23.4033	27.7367	20.18	21.1967
	S2	76.0333	42.6667	114.2	70.6333	56.1333	49.4	78.4333	60.4667	55.5	63.7333		S2	39.7667	9.28667	26.8067	39.1	45.0333	55.7333	43.6	46.3	64.9	26.7
	Figure 2M
		GNX										GIH
	S1	21.9933	7.17667	19.7433	23.48	43.2	41.4833	22.69	25.7567		S1	28.77	14.1867	77.8367	27.2033	11.3467	11.1333	32.06	14.81
	S2	27.03	29.2467	55.12	44.9033	40.98	48.55	40.8233	63.71		S2	47.05	49.7367	52.6767	52.3533	55.32	41.1567	49.3933	38.7667
	Figure 3B
		GNX																	GIH
		78.5714	88.2353	63.1579	71.4286	75	84.6154	72.7273	75	70.5882	62.5	77.7778	76	67.8571	80.7692	79.1667	70.4545		70.8333	47.3684	52.6316	72.7273	86.6667	72.7273	71.4286	65.2174	60	57.8947	81.25	54.5455	63.1579	66.6667	77.2727	62.5	78.5714	33.3333
	Figure 3C
		GNX										GIH
	location A	5.43	9.27333	18.73	20.06	4.03333	26.5833	34.3533	24.4567		location A	11.05	12.16	19.33	6.49333	31.6333	26.43	25.1	24.2033
	location B	12.2067	11.3933	15.0167	12.5533	11.9367	22.3333	10.19	25.4567		location B	9.25667	10.3767	24.1033	1.36	25.7967	30.78	27.4967	25.0567
	Figure 3D
		GNX												GIH
		100	74.8689	70.6265	54.5649	63.6906	71.7964	67.5543	73.367	79.7169	42.6789	72.2656		76.3061	47.8838	64.7293	58.7802	61.7622	60.9116	39.3942	38.5324	43.5905	62.5831	44.1919
	Figure 3E	GNX												GIH
	Empty cylinder	8.53667	36.19	30.3367	49.8533	32.7533	48.6533	27.48	37.3567	37.7233	15.4767			38.1933	41.12	47.94	63.84	39.9867	22.7267	29.8267	25.5833	12.1533	61.2633
	Stimulus	41.3633	82.8233	96.0967	109.307	102.8	121.69	122.473	184.913	67.31	135.393			90.1867	15.9733	105.54	110.74	113.507	94.3433	67.0667	66.6033	54.7333	73.62
	Figure 3F
		GNX											GIH
		32.8267	46.6333	65.76	59.4533	70.0467	73.0367	94.9933	147.557	29.5867	119.917		51.9933	-25.1467	57.6	46.9	73.52	71.6167	37.24	41.02	42.58	12.3567
	Figure 3G
		GNX												GIH
	S1	22.4867	27.5	33.0567	29.26	5.78667	27.1533	49.9067	23.0967	33.3833	23.0967		S1	58.9833	22.1667	58.01	96.7	26.3067	50.4267	42.55	64.6667	22.82	38.6767
	S2	40.1033	105.207	56.3533	57.9	152.81	75.2567	108.02	122.79	42.44	122.79		S2	27.85	26.73	47.6767	24.7333	100.387	37.98	69.2567	26.87	20.9933	52.2267
	Figure 3I
		GNX													GIH
		2.2	2	1.6	3.6	2.2	4	3.8	4.5	4.9	3.7	4.1	7.2		3.4	5.3	2	3.8	0.4	3.3	4.6	1.9	2.6	5.3	2.5
	Figure 3J
		GNX													GIH
		13.365	11.832	9.306	21.537	13.412	23.861	22.879	26.728	29.26	21.986	24.743	43.09		20.62	31.907	10.378	22.645	2.386	20.094	27.512	11.475	15.783	31.699	15.282
	Figure 3K
		GNX													GIH
		237.7	205.9	159.6	310.5	200.3	292.6	272.2	284.4	373.9	295	333.4	434.7		256.2	384.8	134.1	324.5	83.6	291.6	279.2	193.4	264.8	399.6	189.3
	Figure 3L
		GNX													GIH
		75	91	53	79	68	55	82	93	73	69	77	80		81	58	51	92	26	82	66	63	74	78	74
	Figure 3M
		GNX													GIH
		17.3	10.6	36	30	24	20.4	27.5	0.3	17.1	24	18.7	11.5		24.5	31.5	12	41.9	24.7	41.7	21.5	18.5	52.9	35.8	21.8
	Figure 3N
		GNX													GIH
		3	3	3	4	3	3	1	1	3	5	7	3		6	5	7	7	4	10	4	4	9	9	3
	Figure 3O
		GNX													GIH
		162	142.6	145.7	422.4	147.7	124.3	121.3	323.7	141.4	143.9	162.4	207.9		24.1	74.3	104.1	144.7	97.7	77.2	176.8	124.4	50.9	53.7	228.4
	Figure 4C
		GNX					GIH
		5.23114	6.41312	5.70981	5.97894		9.34795	8.716	12.7096	8.68671
	Figure 4D
		GNX					GIH
		5.03596	4.30855	4.8065	5.87722		6.49338	5.92559	5.98446	5.60558
	Figure 4E
		GNX						GIH
	Stubby	0.882061	1.53566	0.753618	0.955146		Stubby	2.04299	1.54192	2.86001	1.25547
	Thin	3.37169	4.87745	3.77973	3.90668		Thin	6.73021	6.18664	9.82831	5.86563
	Mushroom	0.977387	0	1.16804	1.11712		Mushroom	0.632506	0.987445	0	1.56561
	Figure 4F
		GNX						GIH
	Stubby	3.0972	0.729977	0.740059	1.20311		Stubby	1.16867	1.06858	0.909942	1.01735
	Thin	3.2544	3.29641	3.49692	3.9186		Thin	4.7529	4.50991	4.08275	3.83488
	Mushroom	0.725587	0.282164	0.569523	0.988264		Mushroom	0.571804	0.516359	0.610852	0.753348
	Figure 4G
		Median survival
		gnx	0.7169
		gih	0.6052
	Figure 4H
		Median survival
		gnx	0.6874
		gih	0.5827
	Figure 4I
		Median survival
		gnx	0.6604
		gih	0.5388
	Figure 4J
		Median survival
		gnx	0.9859
		gih	1.008
	Figure 4K
		Median survival
		gnx	0.6889
		gih	0.6846
	Figure 4L
		Median survival
		gnx	0.6688
		gih	0.6612
	Figure 4M
		Median survival
		gnx	0.6607
		gih	0.6681
	Figure 4N
		Median survival
		gnx	1.008
		gih	1.007
	Figure 5C
		GNX					GIH
		4.20236	6.00423	5.73765	6.13099		7.23405	7.628	10.7974	7.9403	8.68671
	Figure 4D
		GNX					GIH
		5.03596	4.30855	4.8065	5.87722		6.49338	5.92559	5.98446	5.60558
	Figure 4E
		GNX						GIH
	Stubby	0.882061	1.53566	0.753618	0.955146		Stubby	2.04299	1.54192	2.86001	1.25547
	Thin	3.37169	4.87745	3.77973	3.90668		Thin	6.73021	6.18664	9.82831	5.86563
	Mushroom	0.977387	0	1.16804	1.11712		Mushroom	0.632506	0.987445	0	1.56561
	Figure 4F
		GNX						GIH
	Stubby	3.0972	0.729977	0.740059	1.20311		Stubby	1.16867	1.06858	0.909942	1.01735
	Thin	3.2544	3.29641	3.49692	3.9186		Thin	4.7529	4.50991	4.08275	3.83488
	Mushroom	0.725587	0.282164	0.569523	0.988264		Mushroom	0.571804	0.516359	0.610852	0.753348
	Figure 4G
		Median survival
		gnx	0.7169
		gih	0.6052
	Figure 4H
		Median survival
		gnx	0.6874
		gih	0.5827
	Figure 4I
		Median survival
		gnx	0.6604
		gih	0.5388
	Figure 4J
		Median survival
		gnx	0.9859
		gih	1.008
	Figure 4K
		Median survival
		gnx	0.6889
		gih	0.6846
	Figure 4L
		Median survival
		gnx	0.6688
		gih	0.6612
	Figure 4M
		Median survival
		gnx	0.6607
		gih	0.6681
	Figure 4N
		Median survival
		gnx	1.008
		gih	1.007
	Figure 5C
		GNX					GIH
		4.20236	6.00423	5.73765	6.13099		7.23405	7.628	10.7974	7.9403
	Figure 5D
		GNX					GIH
		6.05663	4.83747	4.56974	5.35802		5.96867	4.9114	6.10987	6.39522
	Figure 5E
		GNX						GIH
	Stubby	0.745858	1.19889	1.08852	1.02519		Stubby	1.94977	1.6865	2.30769	1.07336
	Thin	2.65128	4.80534	3.75125	4.56127		Thin	4.68854	4.72503	8.48976	6.04128
	Mushroom	0.805225	0	0.897876	0.544533		Mushroom	0.595738	1.21647	0	0.825654
	Figure 5F
		GNX						GIH
	Stubby	1.1433	1.06809	0.88258	1.24994		Stubby	1.02239	0.783929	1.15316	1.12369
	Thin	4.47845	3.40597	3.23806	3.45269		Thin	4.3548	3.44677	4.31081	4.60223
	Mushroom	0.434883	0.363414	0.449095	0.655393		Mushroom	0.591478	0.680708	0.586049	0.669301
	Figure 5G
		Median survival
		gnx	0.6897
		gih	0.6386
	Figure 5H
		Median survival
		gnx	0.6675
		gih	0.6141
	Figure 5I
		Median survival
		gnx	0.6287
		gih	0.5626
	Figure 5J
		Median survival
		gnx	0.6675
		gih	0.6141
	Figure 5K
		Median survival
		gnx	0.6757
		gih	0.6975
	Figure 5L
		Median survival
		gnx	0.6595
		gih	0.6769
	Figure 5M
		Median survival
		gnx	0.6499
		gih	0.655
	Figure 5N
		Median survival
		gnx	1.024
		gih	1.02
	Figure 6C
		GNX					GIH
		6.89961	6.25898	7.3028	7.47525		8.13714	7.82425	8.77339	8.7056
	Figure 6D
		GNX					GIH
		6.69702	6.77648	7.24552	6.74706		7.465	7.8348	7.39094	6.74044
	Figure 6E
		GNX						GIH
	Stubby	1.82353	1.54934	1.49701	1.565		Stubby	1.75249	1.63176	1.20701	1.53286
	Thin	3.60316	3.85128	5.06816	4.50048		Thin	5.0802	5.04146	6.07643	5.8903
	Mushroom	1.47292	0.858355	0.737629	1.40976		Mushroom	1.30444	1.15103	1.48995	1.28244
	Figure 6F
		GNX						GIH
	Stubby	1.75653	1.50141	1.54506	1.18202		Stubby	1.9611	1.83591	1.26287	1.03707
	Thin	4.11778	4.28734	4.90813	4.362		Thin	4.48935	4.58894	5.18839	4.23928
	Mushroom	0.822706	0.928525	0.792321	1.20305		Mushroom	1.01455	1.40995	0.939667	1.46409
	Figure 6G
		Is interaction from raw data shown in other figures
	Figure 6H
		Is interaction from raw data shown in other figures
	Figure 7F
		GNX	GIH
		2.21	3.8
		0.91	0.65
		1.41	3.29
		0.92	3.16
		1.42	3.4
		1.16	1.69
	Figure 7I
		GNX	GIH
		13.84	10.51
		13.92	10.96
		10.65	8.25
		13.25	7.08
		11.23	9.8
		7.19	10.68
		17.33
	Figure 7L
		GNX	GIH
		2.6957	1.77109
		2.2983	1.78534
		1.92733	1.72188
		1.56469	2.0738
		1.5106	1.47301
		1.62003	1.39382
		2.242
	Figure 7O
		GNX	GIH
		4.05433	2.39705
		3.21446	4.12625
		3.34949	3.45229
		3.14649	4.80263
		3.15265	3.39045
		4.30582	4.17997
	Figure 8C
		GNX																					GIH
	p-Akt T308	0.9435	0.890566	0.6422	1.6437	0.8375	1.06102	0.9813	1.1123	0.913	1.11221	0.8624	0.7328	0.7214	0.945	1.60028	0.94003	1.1496	0.8902	1.02012		p-Akt T308	1.15353	1.07986	0.507849	2.039	1.3266	1.1473	1.11389	1.46739	0.990733	0.870771	1.07264	1.27534	0.9642	1.33096	1.02885	0.76699
	Total Akt	0.9659	1.023	1.2304	1.3086	0.8439	0.8609	0.76645	0.781966	0.78088	0.79655	1.6405	0.7468	0.784	1.1926	1.276	1.0116	0.885	1.0734	1.02978		Total Akt	0.97822	0.8427	1.0823	1.1599	0.8685	0.99174	0.75537	0.97275	1.5488	0.9749	1.2695	1.08801	0.87388	0.75515	1.02339	0.99275
	p-mTOR S1261	0.64554	1.165	1.36084	0.976	0.9446	0.8908	1.0167	Grubb's outlier	1.3857	1.0128	0.60145	0.4364	0.45837	1.3802	1.72495	0.806657	0.93958	1.16723	1.08851		p-mTOR S1261	0.9959	1.67792	0.9296	1.91354	1.18348	1.21378	1.43816	1.4704	0.4884	1.5259	1.69756	2.056	0.95645	1.3579	1.28795	1.0885
	p-mTOR S2448	0.9744	0.968	1.0675	0.373968	1.2111	1.18837	1.216	1.17625	0.94424	1.1474	0.732	0.392	0.58197	1.1898	1.83617	1.10275	1.005	0.79174	1.09979		p-mTOR S2448	0.6993	1.6629	1.1328	1.59836	1.66168	0.78398	0.29759	0.78911	0.705337	0.655158	1.4067	1.8589	1.2687	1.40028	1.16614	0.7173
	Total mTOR	1.00859	1.02098	1.2477	1.2716	0.87	0.78	0.7982	0.828	0.8672	0.8246	1.47947	0.804	0.807044	1.1461	1.24629	1.07	1.0368	0.98607	0.907		Total mTOR	0.9678	0.792217	1.0976	1.29213	0.8523	1.06777	0.78977	0.94493	1.045	1.0928	1.28629	1.3254	1.04417	1.1076	1.0033	1.02359
	p-ULK1 S757	1.059	1.43877	1.4169	0.7156	0.7107	0.730773	0.928047	0.607003	1.17754	1.18549	1.02996	0.647855	0.823142	1.21028	1.31872	0.923561	1.144	0.9694	0.96302		p-ULK1 S757	1.51548	1.8169	1.0095	1.38926	1.14476	0.72384	1.2808	1.3101	0.74116	1.24749	1.13723	0.971249	1.18126	1.2214	1.1796	1.34486
	Total ULK1	0.67997	1.0126	1.36385	1.447	1.0885	0.7107	0.697	0.52244	0.68719	1.008	1.782	0.83288	0.845744	1.04679	1.27458	1.0529	1.16725	0.927	0.8526		Total ULK1	0.870788	0.894	1.9119	1.556	0.78038	0.64969	0.686	1.2285	1.2622	1.15934	1.08627	0.96408	1.10037	1.22703	1.0865	1.189
	p-4E-BP1 T37/46	1.0927	1.0866	1.377	0.9155	0.86	1.0103	0.6576	0.8267	0.82156	0.8114	1.5402	0.47937	0.902644	1.08735	1.53063	1.08245	1.0492	0.6628	1.2055		p-4E-BP1 T37/46	1.1529	0.9639	1.1937	1.36118	1.04595	1.059	0.75704	0.962822	1.39581	1.1766	0.56625	0.826	1.21869	1.4047	1.14	0.8147
	Total 4E-BP1	1.263	1.259	1.62	0.5784	0.7122	1.1027	0.464	0.8936	0.8638	0.873	1.369	0.405	0.83118	1.1329	1.63	0.9422	0.956	0.9365	1.1649		Total 4E-BP1	1.56118	1.446	1.0764	1.56	1.2976	1.04155	0.84255	1.1194	1.32992	1.139	0.9532	1.0986	1.1069	1.209	1.0913	1.014
	p-p70S6K T389	0.898796	1.09128	1.15173	0.708102	0.847302	1.19956	1.10324	1.07107	0.965188	1.06111	0.902634	0.86655	0.991968	0.971015	1.17047	1.05718	1.01965	0.945485	0.977687		p-p70S6K T389	1.01747	1.2267	0.957095	1.22723	1.38408	0.867354	1.04028	1.09444	1.23095	0.879616	1.0649	1.0432	1.03512	1.11917	1.02611	0.91763
	Total p70S6K	0.925573	1.12429	1.14886	1.18104	0.951214	0.899092	0.769938	0.814133	0.789076	0.794892	1.6019	1.05987	1.39217	0.706128	0.841834	0.781069	0.841506	1.19495	1.18247		Total p70S6K	0.988844	0.580698	1.2231	1.36395	0.953018	0.963167	0.724295	0.92209	1.48814	0.729189	0.784752	0.699476	1.07875	1.29841	1.34014	1.20112
	Figure 8D
		Is correlation from raw data showin in Figure 8C
	Figure 8E
		Is correlation from raw data showin in Figure 8C
	Figure 8F
		<1.0	>1.0
		1.36084	1.08851
		0.45837	0.8908
		0.4364	1.0128
		0.9446	0.93958
		0.60145	1.72495
		1.16723	0.976
		1.165
		1.3857
		0.806657
		0.64554
		1.3802
		1.0167
	Figure 8G
		<1.0	>1.0
		0.9296	1.28795
		1.0885	1.69756
		1.5259	1.67792
		0.95645	1.43816
		0.4884	1.21378
			0.9959
			2.056
			1.18348
			1.3579
			1.4704
			1.91354
	Figure 9B
		GNX												GIH
	Vehicle	78.125	66.6667	70.3704	61.7647	66.6667	73.913	73.1707	75.7576	79.3103			Vehicle	66.6667	64.1026	67.7419	64.5161	50	62.069	71.4286	63.1579	69.2308	61.2245	74.0741	65.625
	Rapamycin	72.4138	62.1622	61.1111	53.125	53.5714	67.8571	56.4103	57.6923	54.8387	65.5172		Rapamycin	76	68.9655	73.8095	72.973	65.625	63.3333		72.5	75	62.1622	67.8571	77.7778
	Figure 9D
		GNX vehicle										GNX rapamycin														GIH vehicle														GIH rapamycin
	Location A	25.7166	16.7112	16.6093	13.2023	22.4806	30.7252	20.1838	13.8102		Location A	20.8354	18.5944	19.0627	11.0401	27.7623	25.8804	14.5163	16.8532	10.9018	24.9522	19.98	20.7844		Location A	31.1657	11.8045	18.149	21.1884	13.377	24.621	7.63672	21.1957	19.5468	17.6249	26.6958	34.7365		Location A	13.872	24.337	4.71016	14.691	17.8287	18.9717	17.6394	21.7745	12.0448
	Location B	23.5071	19.7142	20.253	17.1044	7.17444	13.7556	9.43488	32.3996		Location B	16.3691	15.5756	37.2882	15.9323	15.6629	30.8454	13.4644	25.1961	27.7841	11.0438	20.0091	11.5497		Location B	21.0974	3.79288	25.8986	24.7374	3.81472	17.1189	8.43388	25.1815	14.8294	23.5836	27.9734	21.3158		Location B	12.0666	21.4906	17.5484	17.5703	5.1324	18.3966	22.4588	8.04444	13.3297
	Figure 9E
		GNX														GIH
	Vehicle	70.005	75.8886	62.0544	67.0858	64.9601	75.6066	55.8635	62.9319						Vehicle	37.2557	59.7438	42.939	56.2101	40.3719	47.4039	50.9632	58.7007	50.7633	38.3527	64.6497	51.0786
	Rapamycin	51.7732	49.5916	51.5273	59.703	58.1288	63.9676	30.4741	46.3383	51.341	47.6612	51.676	51.6708		Rapamycin	64.2409	62.8188	65.3591	59.5227	78.5062	76.6582	62.6157	48.8917	75.1718	61.675	67.4239
	Figure 9G
		Vehicle											Rapamycin
	Empty cylinder	13.2833	25.73	13.54	19.54	18.0433	11.1767	16.3167	5.46667	10.7233		Empty cylinder	17.9967	20.82	28.6133	29.4933	18.06	28.78	24.9733	31.7167	26.0933	22.9267	15.4433	19.64
	Stimulus	34.8733	46.7867	52.1767	45.52	39.1167	77.5633	52.51	47.7333	45.14		Stimulus	45.9833	32.06	38.98	43.27	57.2367	40.45	33.0667	46.94	36.2067	37.99	50.1367	43.27
	Figure 9H
		Vehicle														Rapamycin
	Empty cylinder	11.8933	22.1033	12.3767	25.51	10.84	26.4667	23	19.57	23.85	21.7067	16.85	19.4567		Empty cylinder	14.8433	26.12	18.0667	20.6867	19.07	18.1033	15.28	20.23	23.6133	15.6033	12.9567	3.98667
	Stimulus	33.5167	37.1133	25.1333	28.1267	26.0333	38.45	26.4767	32.8833	31.1233	28.0733	25.2367	53.3		Stimulus	51.13	47.1333	49.8933	39.4767	53.95	59.81	53.22	44.98	58.8733	43.5467	48.07	60.8533
	Figure 9I
		GNX														GIH
	Vehicle	21.59	21.0567	38.6367	25.98	21.0733		66.3867	36.1933	42.2667	34.4167				Vehicle	21.6233	15.01	12.7567	2.61667	15.1933	11.9833	3.47667	13.3133	7.27333	6.36667	8.38667	33.8433
	Rapamycin	27.9867	11.24	10.3667	13.7767	39.1767	11.67	8.09333	15.2233	10.1133	15.0633	34.6933	23.63		Rapamycin	36.2867	21.0133	31.8267	18.79	34.88	41.7067	37.94	24.75	35.26	27.9433	35.1133	56.8667
	Figure 9K
		S1														S2
	Vehicle	13.7433	27.9367	14.58	19.5767	11.9067		12.8333	9.12	19.3233	21.32				Vehicle	51.5967	32.7867	34.8433	43.7167	23.51		57.2167	53.9567	31.65	51.4133
	Rapamycin	33.85	19.3367	11.41	25.3767	41.38	14.36	9.85333	10.7	46.43	45.4333	52.1267	49.3767		Rapamycin	35.96	28.4733	52.4733	41	45.7067	23.28	24.1967	14.1867	35.32	22.7267	29.5667	20.0067
	Figure 9L
		S1														S2
	Vehicle	25.1467		25.3733	40.6667	46.9467	24.28	26.4133	12.0067	33.44	12.47	14.4033	27.2633		Vehicle	44.44		25.89	19.5933	32.9967	35.6367	29.2167	20.1667	25.94	58.3067	53.85	25.4567
	Rapamycin	29.0067	23.6133	20.2367	8.51333	20.67	25.5	13.48	3.82	22.1133	25.99	11.51	28.8433		Rapamycin	66.31	70.2833	29.3167	65.4733	36.3233	57.7267	48.05	61.9867	39.2267	32.9433	34.73	40.9667

## Sheet: Supplementary Figures 1-8
	Raw Data For Supplementary Figures 1-8
	Supplementary Figure 1B
		Peak						Nadir
		96.5	96.5	97.6	97.2	95.7		87.6	73	90.5	77.8	62.4
	Supplementary Figure 1C
		GNX									GIH
		0.3597	1.0147	1.0645	1.4107	0.7756	0.8356	1.3597	1.1793		0.7613	1.3076	0.8757	0.8586	0.7314	0.7612	1.072	0.7881
	Supplementary Figure 1D
		GNX									GIH
		1.0877	0.9744	1.0749	0.8456	1.0386	1.0519	0.9735	0.9534		0.9233	1.0132	0.9522	1.0282	1.1176	1.4365	1.0354	1.0679
	Supplementary Figure 1F
		GNX									GIH
		0.9488	0.51327	0.9442	1.59396	0.121763	0.6555	1.4234	1.79934		1.1703	2.28295	2.06856	1.51008	0.141932	0.1416	0.25	2.412
	Supplementary Figure 1H
		GNX									GIH
		0.3274	0.8745	1.46	1.33756	0.087	0.3207	0.955956	2.636		1.84023	1.9726	1.90625	2.33	0.0983	0.156185	0.644	3.7094
	Supplementary Figure 2A
		GNX													GIH
	HM	0.0867163	0.086114	0.12511	0.0820825	0.100934	0.0943807	0.114542	0.111168	0.103981	0.111455	0.108083		HM	0.106787	0.108425	0.0842722	0.0913011	0.107469	0.104484	0.0729423	0.052	0.0880857	0.107746	0.0820584
	MS	0.108648	0.1004	0.143687	0.109033	0.112907	0.1003	0.143425		0.0994	0.1627	0.115183		MS	0.0979625	0.1444	0.10142	0.124311	0.0967937	0.110411	0.0794536	0.0893962	0.118487	0.1692	0.0965333
	FS	0.0941118	0.094	0.126967	0.10911	0.093075	0.0955	0.1757			0.1378	0.123833		FS	0.129135	0.145778	0.0956602	0.111621	0.104457	0.110129	0.0894875	0.0798611	0.111369	0.1732	0.109336
	ST	0.0089	0.01258	0.0136	0.018	0.0113182	0.00825					0.0085		ST	0.01145		0.0118125	0.0105125	0.0083	0.01295	0.00966923	0.00961667	0.0085	0.00793333	0.0072
	CV	0.0081	0.0214833	0.0102	0.0182385	0.0160286						0.0093		CV	0.0136	0.0098	0.0153571	0.0157364	0.01634	0.0089	0.0119	0.0197	0.01575
	UP	0.0132					0.0093			0.0091				UP		0.011		0.01615	0.0224		0.0089	0.0215	0.014	0.00863333	0.0093
	DN	0.01315	0.0196	0.0122	0.0134667	0.0113	0.00896111	0.00963333	0.016275			0.0213		DN		0.0157		0.0138	0.00940909	0.01362	0.0091	0.0104133			0.0166
	Supplementary Figure 2B
		GNX											GIH
	HM	0.124262	0.115314	0.0698257	0.0963192	0.0864713	0.115953	0.106693	0.120194	0.10874		HM	0.0789446	0.0853581	0.107257	0.0795649	0.090012	0.103353	0.0943589	0.0682701	0.0949532	0.116479	0.122567	0.10856	0.0584312
	MS	0.157782	0.147695	0.100934	0.114625	0.14525	0.136246	0.11932		0.0217		MS	0.0396	0.107957	0.12203	0.133256	0.105565	0.0938875	0.0922667	0.06935	0.110762	0.122745	0.140223	0.116281	0.0755467
	FS	0.18885	0.141433	0.0787846	0.113083	0.116944	0.138557	0.1395				FS	0.100271	0.122411	0.124561	0.121542	0.116409	0.10956	0.12402	0.09512	0.11437	0.131739	0.1659		0.0878971
	ST	0.0100167	0.0144333	0.01482	0.009035	0.00963333	0.0123	0.0072		0.00833333		ST	0.01225	0.00765	0.0098	0.0110778	0.00952	0.0078	0.0089	0.0108947	0.0085	0.0102		0.00856	0.0083
	CV	0.0115	0.0165	0.0228143	0.017775			0.0149		0.0273		CV	0.01775	0.0156		0.0166	0.0133333	0.0149	0.0174	0.0166571	0.00975	0.015		0.01275	0.0158
	UP		0.0196			0.0072						UP	0.0183				0.0166		0.02215	0.00908	0.0081				0.0117167
	DN	0.0169778	0.0133188	0.0117529	0.01404		0.012225		0.0087	0.0118286		DN	0.01445		0.0281		0.01268	0.0174	0.0134333	0.0135524	0.0123	0.0100857		0.0106333	0.0114571
	Supplementary Figure 2C
		GNX													GIH
	HM	55116.3	50778.9	45385.1	45931.6	52150	42651	44860.3	53675	45232.1	45664.5	61040.4		HM	50347.3	67501.1	51874.1	50676	47851	48723.3	47339.6	46243.9	48194.9	57105.3	56695
	MS	54023.1	55100	49793.3	46057.1	49785.7	46494.1	45975		46550	41800	51033.3		MS	54200	64223.1	53676.3	49466.7	46418.8	49860.7	49550	43863.2	48995	55511.1	55266.7
	FS	51176.5	44550	43400	46368	47808.3	43900	46400			45100	55933.3		FS	50147.1	64000	51046.6	49976.2	47435.7	47391.2	44881.2	45861.1	47643.8	51250	55218.2
	ST	50925	41040	45500	51287.5	60027.3	42850					46600		ST	70050		49268.8	60475	57450	44800	63076.9	52083.3	46133.3	54200	51350
	CV	51300	61055.6	84400	53446.2	49700						79700		CV	49400	65700	50528.6	70700	49300	56100	69200	54681.8	62450
	UP	73300					48100			56600				UP		57900		65300	44166.7		89300	47700	54500	63616.7	83000
	DN	45550	54850	48820	55366.7	49780	50844.4	44266.7	47500			49400		DN		56500		51400	46318.2	58040	63050	51193.3			84500
	Supplementary Figure 2D
		GNX											GIH
	HM	60805.1	59492.9	69754.5	50491.7	43477.7	46789.4	61659.4	52817.7	44033.1		HM	50898.2	51607.4	71516.4	56516.8	46954	50187.9	49025	47025.8	48970.2	45435.4	51172.3	49844	47890.6
	MS	66047.1	60447.4	70026.6	51837.5	43750	49707.7	50640		43200		MS	51100	51828.6	55630	52022.2	45665.2	46500	51333.3	51389.3	50653.1	47963.6	57361.5	53638.1	49976.7
	FS	53600	60006.7	68069.2	47783.3	44333.3	48257.1	51000				FS	50057.1	52205.6	56491.3	50558.1	45868.5	47440	47717.1	45108.6	49102.7	47556.5	67500		47373.5
	ST	49600	56633.3	64510	71900	43700	47200	80000		42433.3		ST	52600	48200	74500	55566.7	50360	55033.3	83300	67921.1	51500	51550		52420	58211.1
	CV	52600	70540	56378.6	63487.5			58400		43700		CV	65700	80575		58950	48300	39600	65100	69528.6	56950	52033.3		54050	50416.7
	UP		51400			40000						UP	46500				44600		45100	73260	51000				60116.7
	DN	48322.2	59837.5	50900	51180		47725		84650	47128.6		DN	63950		53150		50120	52922.2	50772.2	46833.3	63900	48500		52833.3	67914.3
	Supplementary Figure 2E
		GNX													GIH
	HM	0.0727556	0.0382345	0.032441	0.0793438	0.03345	0.102987	0.0856612	0.0848162	0.0704476	0.102529	0.0480571		HM	0.100168	0.0819534	0.0897672	0.132941	0.0669447	0.0803945	0.0483636	0.0735615	0.0519171	0.0206483	0.0561622
	ST	0.0198174	0.0118218	0.0157	0.0130436	0.0209111	0.0175514	0.0175323	0.017285	0.0157574	0.0189	0.01255		ST	0.014335	0.0148333	0.0131245	0.0228203	0.015183	0.0179523	0.0287109	0.0190489	0.0208656	0.0174238	0.0131828
	MX	0.066119	0.0503328	0.0474316	0.0431583	0.03245	0.0792226	0.0866694	0.0733641	0.0569101	0.077152			MX	0.0805184	0.0627014	0.0662683	0.0889507	0.0482649	0.0519485	0.0779969	0.0934238	0.06756	0.0361612	0.0373564
	OT	0.05455	0.0140333		0.0563					0.046				OT	0.0365	0.0281625	0.0203571	0.0388
	Supplementary Figure 2F
		GNX													GIH
	HM	0.0759174	0.0504228	0.0237692	0.0145467	0.0747826	0.0831615	0.0492	0.08135	0.100282	0.0624	0.0713811		HM	0.0520125	0.0595813	0.0354774	0.0385488	0.0852641	0.0726938	0.0347543	0.0721425	0.0524885	0.0797991	0.0781291	0.0614117
	ST	0.0131452	0.0129882	0.0168579	0.0141075	0.013679	0.0179966	0.0193609	0.0155	0.00846667	0.0180423	0.0236458		ST	0.023767	0.017532	0.00937586	0.0147844	0.0146643	0.016887	0.0182105	0.0132405	0.0228505	0.018925	0.0157376	0.0190771
	MX	0.0506625	0.0356755	0.03165	0.0281393	0.0388954	0.07135	0.0408286	0.0388	0.0729364	0.057119	0.0677176		MX	0.0721917	0.0806806	0.027772	0.0435097	0.0454667	0.0466579	0.0662028	0.0343206	0.0714016	0.0589345	0.0686414	0.0703115
	OT													OT	0.0389778	0.0289538	0.016925	0.01875
	Supplementary Figure 2G
		GNX													GIH
	HM	43066.7	46412.4	46494.9	41831.2	49150	39271	35780.6	37483.8	39698.8	38204.9	43814.3		HM	40132.8	40840.2	40303.1	40605.5	42238.2	39510.9	47636.4	42346.2	46068.6	54086.2	44647.6
	ST	71417.4	71419.4	69412.5	68182.1	65977.8	65917.1	56594.1	61325	62368.1	62826.1	77150		ST	60520	61652.4	63720.4	64636.2	65408	60460.9	57358.4	61175	67553.1	71774	66079.3
	MX	48256	49977	50510.5	51575	53950	45145.2	39775	42184.6	47035.4	44491.8			MX	42819.4	45629.7	44350.8	45077.6	47741.6	43463.2	42734.4	43403.6	48096	55859.2	47929.8
	OT	49800	58766.7		127300					58600				OT	49033.3	48862.5	62214.3	62300
	Supplementary Figure 2H
		GNX													GIH
	HM	41706.4	42632.9	48546.2	49866.7	36176	43292.3	41520	43675	37363.5	41582.4	36945.6		HM	39287.5	41543.8	46413.1	43195.2	38512.3	36858.6	41908.6	40938.8	44103.8	43136.2	43543.6	42461.7
	ST	66545.2	67708.8	70634.2	70083	60700	69840.7	65460.9	70962.2	53000	65069.2	59758.3		ST	62539.4	64176	72681	65713.8	59064.3	58291.3	61517.9	63397.8	69148.5	67055	70887.1	66325.3
	MX	48865	46875.5	56218.8	53392.9	43377.3	50446.9	49742.9	48700	40109.1	47047.6	41750		MX	45779.8	44247.2	50280	48635.5	44750	43415.8	42222.2	46882.4	47668.1	48746.8	48652.9	46341
	OT													OT	56733.3	56007.7	64350	58450
	Supplementary Figure 4B
		GNX													GIH
		545.5	436.7	565.1	460.1	590.2	580.9	578.8	577.9	533.5	549.8	441.4	511.6		566.9	527.7	493.6	577.2	587.1	573.1	554.9	532.4	592.2	451.7	581.7
	Supplementary Figure 4C
		GNX													GIH
		1096.9	678.4	830.4	1474.8	1212.6	2187.3	2244	2512.7	2437.3	1795.8	1711.9	3323.8		1978.8	2733.5	921.1	2039.9	230.8	1732.7	2267.2	885.6	1536.7	2385.1	1359
	Supplementary Figure 4D
		GNX													GIH
		53.5	160.8	34.6	129.8	9.4	18.2	21.2	21.7	64.6	49.9	154.5	84.3		33.1	71.6	21.8	22.8	12.9	26.6	42.8	67	7.8	138.5	18
	Supplementary Figure 4E
		GNX													GIH
		224.3	465.2	92.8	621.9	112.2	190	44	152.3	463.8	395.5	701.7	860.8		83.2	440.7	116.7	224.6	7.7	269.5	430.5	261.9	41.5	681.4	155.6
	Supplementary Figure 4F
		GNX													GIH
		1	2.5	0.3	10.1	0.5	0.9	0	0.4	1.9	0.3	4.1	4		0	0.7	0	0	0	0.4	2.3	0.6	0	9.8	0.3
	Supplementary Figure 4G
		GNX													GIH
		15.2	39.7	7.5	56.9	16.5	8.8	0	7.9	24.8	7.3	60.7	124.4		0	16.5	0	0	0	7.2	53.5	0	0	103.4	13.6
	Supplementary Figure 4H
		GNX													GIH
		68.8	74.1	22.7	70.6	45.3	40.1	73.7	73.8	95.6	66.8	71	109.7		40.2	50.5	9.7	93.3	19.6	82.5	49.7	49.4	36.5	71.3	30
	Supplementary Figure 4I
		GNX													GIH
		36	49	14	46	25	33	39	48	33	35	46	78		37	38	10	52	7	42	27	36	27	48	25
	Supplementary Figure 5B
		GNX													GIH
		65.385	70.833	47.368	62.069	61.538	70	63.636	52.941	77.273	70.833	80.952	76.19		82.353	0	84.615	66.667	80	80	89.474	59.259	89.474	76.667	62.5	61.111	71.429	33.333
	Supplementary Figure 5C
		GNX									GIH
	location A	9.23667	16.02	9.88667	8.38667	21.1067	13.3933	40.6	29.77		14.32	4.48333	24.7933	20.29	23.7733	7.19667	32.9433
	location B	7.24333	29.2567	22.1133	21.5167	16.1733	12.3433	45.0367	32.19		17.02	13.5333	8.13333	12.8833	18.6333	5.32333	41.3233
	Supplementary Figure 5D
		GNX									GIH
		43.58	49.458	59.5515	40.6806	67.3423	42.4066	64.6637	55.7913		58.3881	48.9946	0	26.4501	63.7007	75.6185	56.7095
	Supplementary Figure 5E
		GNX								GIH
	Empty cylinder	31.0367	37.11	4.69667	39.24	25.63	61.1633		Empty cylinder	53.8733	37.7567	24.81	86.49	19.1733	16.9267
	Stimulus	55.3233	59.3267	69.0467	78.1333	110.04	74.07		Stimulus	93.2267	112.123	32.06	96.3833	77.9033	124.927
	Supplementary Figure 5F
		GNX														GIH
		24.2867	22.2167	64.35	38.8933	84.41	12.9067	51.3633	70.6333	76.97	70.2867	36.4033	78.1333	75.6633		39.3533	74.3667	7.25	9.89333	58.73	108	31.1067	25.59	48.99	56.1533	65.7633	36.4033	51.2533
	Supplementary Figure 5G
		GNX										GIH
	S1	9.55	51.74	13.5067	24.1833	9.15333	49.9033	49.9033	48.3833		S1	4.27333	39.25	11.5267	58.0833	35.2633	9.74	5.61
	S2	44.9233	59.27	32.31	68.45	87.61	66.6233	66.6233	80.2467		S2	26.03	72.16	44.8533	62.1133	74.55	13.26	25.7267
	Supplementary Figure 6C
		GNX											GIH
		3.5	2.9	5.6	3.9	4.7	4.4	5.1	5.6	6.4	4.5		5.7	5.4	5.3	5.3	4.2	4.5	4	4.1	4.1	6.2
	Supplementary Figure 6D
		GNX											GIH
		558	206.1	459.7	423	446.5	402.5	579.2	418.8	429.8	448.9		414.4	390.5	402.8	404.1	362.9	349.2	511.7	334	356.9	395.7
	Supplementary Figure 6E
		GNX											GIH
		7	66	80	84	83	89	15	65	77	73		75	93	81	82	86	70	49	62	72	88
	Supplementary Figure 6F
		GNX											GIH
		2092.7	1757.7	3349.6	2312.9	2788.1	2652.4	3083.2	3346.7	3867.6	2673		3448.4	3241.5	3197.9	3169.9	2506.5	2704.3	2402.9	2479.9	2432.8	3744
	Supplementary Figure 6G
		GNX											GIH
		493.3	592	537.1	529	483.8	398.3	428.6	533.2	550.8	436.3		528.5	529.6	541.1	543	522.9	554.8	474.8	564.7	513.8	462.7
	Supplementary Figure 6H
		GNX											GIH
		18.772	17.06	27.522	17.423	19.638	17.028	22.746	26.556	31.233	16.355		28.021	24.857	26.887	26.959	18.786	23.182	16.75	23.262	18.507	27.828
	Supplementary Figure 6I
		GNX											GIH
		106.7	8	56	68.9	110.7	173.5	169.2	66.1	48.2	150.5		68.9	68.4	56.1	54.6	64.1	42.1	119.2	34.2	84.7	128.3
	Supplementary Figure 6J
		GNX											GIH
		215.4	51.7	550	551.8	747.7	842.7	765.2	671.1	718.4	896.6		575.7	681.2	464.9	438	586.8	367	644.4	140.6	542.7	875.1
	Supplementary Figure 6K
		GNX											GIH
		0	0	6.6	0.6	5	28.2	2.2	0.7	1	13.2		2.6	2	2.8	1.9	13	1.9	6	1	1.5	9
	Supplementary Figure 6L
		GNX											GIH
		0	0	47.5	18.8	76.7	106.9	43.4	20	25.9	140.9		70.5	74.6	44.3	36	41.1	19.1	83.5	13	39.5	86.1
	Supplementary Figure 6M
		GNX											GIH
		6.4	76.5	162.9	245.1	201.4	130.6	159.9	91.2	150.7	191.6		108	132.6	108.8	103.2	96.2	147.9	158.9	95.8	126.5	115.7
	Supplementary Figure 6N
		GNX											GIH
		9	41	67	78	76	69	77	47	64	92		83	81	46	49	49	61	92	50	63	62
	Supplementary Figure 6O
		GNX											GIH
		9	14.7	16.5	2.7	19	3.2	48.5	45.1	28	12.7		18.8	18.5	14.6	25.4	35	8.9	12.9	10.7	20	18.4
	Supplementary Figure 6P
		GNX											GIH
		4	3	5	1	7	1	9	7	3	1		7	5	2	2	4	3	3	2	6	5
	Supplementary Figure 6Q
		GNX											GIH
		129.7	103.1	206.7	172.6	35	508.4	106.9	106.9	103.3	151.5		150.9	267.7	204.8	202.2	119.8	96.3	70.1	180.4	90.6	125.9
	Supplementary Figure 7B
		Median survival
		GNX	0.73
		GIH	0.7238
	Supplementary Figure 7C
		Median survival
		GNX	0.7011
		GIH	0.6951
	Supplementary Figure 7D
		Median survival
		GNX	0.6661
		GIH	0.6874
	Supplementary Figure 7E
		Median survival
		GNX	1.025
		GIH	1.02
	Supplementary Figure 7F
		Median survival
		GNX	0.6961
		GIH	0.7191
	Supplementary Figure 7G
		Median survival
		GNX	0.6759
		GIH	0.6917
	Supplementary Figure 7H
		Median survival
		GNX	0.6483
		GIH	0.6662
	Supplementary Figure 7I
		Median survival
		GNX	1.023
		GIH	1.019
	Supplementary Figure 8C
		GNX				GIH
		19.9698	22.2131	20.2693		22.5217	22.1471	22.8183
	Supplementary Figure 8D
		GNX					GIH
	Stubby	4.02058	5.1224	3.95276		Stubby	5.08986	3.44012	5.09297
	Thin	14.5482	14.1074	13.0347		Thin	15.7979	16.152	15.9799
	Mushroom	1.38935	2.70221	3.28184		Mushroom	1.63395	2.55492	1.74541
	Supplementary Figure 8E
		Median survival
		GNX	0.2258
		GIH	0.2153
	Supplementary Figure 8F
		Median survival
		GNX	0.2182
		GIH	0.2099
	Supplementary Figure 8G
		Median survival
		GNX	0.216
		GIH	0.2084
	Supplementary Figure 8H
		Median survival
		GNX	0.3534
		GIH	0.3512
